# Supplementary material for: The Usage and Trustworthiness of Various Health Information Sources in the United Arab Emirates: An Online National Cross-Sectional Survey
Source: Healthcare (Basel). 2023 Feb 24;11(5):663. doi: 10.3390/healthcare11050663 (PMC10001002; doi:10.3390/healthcare11050663)
Supplement: Supplementary file 1 [file healthcare-11-00663-s001.zip]

Archive with 3 entries (2 files):
- healthcare-2199203-supplementary/
- healthcare-2199203-supplementary/Supplementary Material - Questionnaire.pdf
- healthcare-2199203-supplementary/Supplementary Tables S1,2 and 3 .pdf
